# Supplementary material for: Desert Plant Endophyte Genome Database: a curated repository of endophytic bacterial genomes across arid ecosystems
Source: Database (Oxford). 2026 Apr 16;2026:baag020. doi: 10.1093/database/baag020 (PMC13092982; doi:10.1093/database/baag020)
Supplement: baag020_Supplemental_Files [file baag020_supplemental_files.zip]

Archive with 3 entries (3 files):
- FigS1.tif
- FigS2.tif
- Supplementary.docx
